# Supplementary material for: Sex-specificity of the C. elegans metabolome
Source: Nat Commun. 2023 Jan 19;14:320. doi: 10.1038/s41467-023-36040-y (PMC9852247; doi:10.1038/s41467-023-36040-y)
Supplement: Supplementary file 4 — Supplementary Data 1 [file 41467_2023_36040_MOESM4_ESM.xlsx]

## Sheet: Sheet1
Molecular Formula	Detected in endo (“P”)/exo (“S”)	Detected in ESI+/-	RT (min)	Fold Change	Identity	Upregulation in fem-3 (gf)	Upregulation in hand-picked males	Upregulation in 50:50 hermaphrodite:males
C7H11NO3	S	+	2.59	3.46		No	ND	ND
C10H13NO3	P	+	4.52	3.04		No	10.33	No
C9H16N2SO	S	+	5.27	2.14		3.3	No	ND
C9H19NO3	S	+	5.34	4.11		No	ND	ND
C20H25N2PO11	P	+	5.39	2.07	tyglu#501	No	ND	No
C16H23NO7	P	+	5.66	16.5	No MS2	No	No	ND
C17H25NO9	P	-	5.66	32.1	No MS2	No	No	No
C11H12N2O2	S	+/-	5.7	2.4		No	No	ND
C11H11NO4	S	-	5.78	2.55		No	ND	ND
C9H11N2PO4	P	+	5.8	2.05		No	No	No
C18H21N6PO10	P	+	5.8	2.76		No	ND	ND
C17H21N4PO10	P	+	5.94	2.16		No	ND	No
C13H12N2O3	P	+	5.98	2.19		No	ND	No
C12H11N2SO5	S	+	6.05	2.99		No	No	ND
C23H30N2PO15	P	+	6.08	2.28		No	ND	ND
639.1559 [-]	P	-	6.23	6.31		1.86	ND	ND
C11H20O5	S	-	6.23	3.8		No	ND	ND
C10H17NO6	S	-	6.25	2.8		No	ND	ND
C13H12N2O3	P	+	6.26	2.35		No	ND	No
628.1308 [-]	P	+/-	6.27	60.6	No MS2	No	ND	ND
C21H27N2PO10	P	+	6.32	2.22	tyglu#2	No	No	1.21
C26H35N2PO12	P	+/-	6.33	289.33	No MS2	No	ND	ND
619.1799 [+]	P	+	6.43	7.17		No	ND	1.13
C19H27N3PO11	P	+	6.52	2.16		No	ND	ND
C27H44NPO14	P	-	6.58	3.81		No	ND	ND
C23H35N4PO16	P	+/-	6.58	20.52	No MS2	No	ND	ND
C10H7NO2	P	+	6.59	4.87		No	No	1.26
C9H14N2O4	S	-	6.59	2.27		No	ND	ND
C15H32NPO8	S	+	6.59	4.03		No	ND	ND
C20H36N4O6	S	+	6.65	2.41		No	ND	ND
C16H24N2O3	S	+	6.66	20.59		2.59	No	ND
C13H16N2O4	P	-	6.7	3.07		4.61	3.74	No
C26H53N10PO5	S	+	6.7	2.05		No	ND	ND
C13H25PO11	P	+	6.71	25.18	No MS2	No	ND	ND
C19H35PO14	P	-	6.72	21.94	glas#11	No	ND	ND
C26H28N3PO11	P	+	6.73	2.31		No	ND	ND
C21H26NPO11	P	+/-	6.75	12.33	oglu derivative?	No	8.03	ND
C6H11PO6	S	-	6.76	3.79		No	ND	ND
C13H25PO9	S	+	6.76	3.84	phascr#11	No	No	ND
C14H28N4O13	P	+	6.8	3.03		No	ND	ND
C18H25N4PO13	P	-	6.83	6.86	gluric#2-derivative?	No	ND	ND
C27H37N2PO13	P	+	6.84	29.05	anglas#?	No	ND	ND
C19H34O11	P	+	6.86	17.11	glas#1	No	No	ND
C20H36O13	P	-	6.86	19.39	ascr#1-heptulose?	No	No	ND
C18H35N5O7	S	+	6.87	2.39		No	No	ND
C24H28N3PO11	P	+	6.89	2.39	tyglu#24	No	ND	No
C11H14N3P	S	+	6.89	2.24		No	No	ND
C28H30N3PO12	P	+	6.9	2.24		No	ND	ND
C13H25PO11	P	+	6.9	39.02	No MS2	No	2.47	ND
C19H35PO14	P	-	6.91	55.36	glos#11	No	ND	ND
C27H35PO13	P	+	6.95	2.12		No	ND	ND
C18H25N4PO13	P	+	7	5.44	gluric#2-derivative?	No	ND	ND
C19H34O11	S	+	7	3.52	glos#1	No	ND	ND
C12H22N2O2	S	+	7.02	3.59		No	No	ND
C9H10N2O	S	+	7.04	2.3		No	ND	ND
C18H27N4PO13	P	+	7.07	77.82	gluric#2-derivative?	No	No	1.31
C20H28NPO11	P	+	7.08	54.3	No MS2	No	1.82	ND
C24H37N4PO16	P	-	7.08	75.18	uglas#15	No	38.87	1.25
C29H37N2PO13	P	-	7.09	46.07	oglu?	No	ND	ND
C24H36N4O13	P	-	7.16	23.01	uglas#14	No	6.39	1.48
C21H27N2PO10	P	+	7.22	46.07	tyglu#2?	No	No	ND
C14H22NPO9	P	+/-	7.22	66.04	No MS2	No	ND	ND
C19H28NPO11	P	+	7.24	8.36		No	ND	No
C24H25N2PO9	P	+	7.25	2.21		No	ND	ND
C10H19PO7	S	+	7.28	2.11		No	ND	ND
C28H30N3PO12	P	+/-	7.29	2.74	tyglu#6?	No	No	No
C27H44NPO14	P	+	7.29	146.6	anglas#-derivative?	No	ND	ND
C17H20N2PO11	P	+	7.3	3.28		No	ND	ND
C19H28NPO10	P	+/-	7.31	2.8	Glucoside - tyramine tiglic acid	No	2.11	ND
C20H24N5PO9	P	-	7.32	23.01	maglu#11	No	ND	ND
613.2157 [+]	P	+	7.37	33.85	No MS2	No	No	No
C32H46N2PO15	P	+	7.44	2.34		No	ND	ND
C17H26N2O3	S	+	7.45	13.07		No	ND	ND
C15H27NO5?	S	+	7.47	2.75		No	No	ND
C19H21N4PO12	P	-	7.5	11.1	gluric#11	No	ND	ND
663.4187 [+]	P	+	7.53	43.84	No MS2	No	ND	ND
C28H54N6O7?	S	+	7.54	2.24		No	ND	ND
C17H29N3O5	S	+	7.54	2.57		3.61	1.89	ND
C19H30NPO10?	P	-	7.55	3.78	tyglu#9	2.12	ND	ND
C19H28NPO14	P	+	7.58	5.67		1.75	ND	ND
743.2785 [+]	P	+	7.6	12.55	No MS2	No	ND	ND
C19H27N4PO13	P	-	7.6	15.11		No	ND	ND
C13H24O6	P	+/-	7.63	8.31	ascr#1	No	No	2.52
C20H24N5PO10	P	-	7.63	8.57	mgglu#51	No	ND	ND
C31H51N10PO6	S	+	7.63	3.37		No	ND	ND
C9H17N3O13	P	-	7.64	5.26		No	No	1.77
C10H19N3O15	P	-	7.64	6.58		No	No	3.86
C14H13N5O3	P	-	7.64	7.33		No	No	1.89
C13H17NO7	P+S	+	7.66	6.06	angl#1	No	ND	ND
C6H8O7	S	+	7.67	2.36		No	ND	ND
C20H28NPO11	P	+	7.7	10.57		No	1.22	ND
C26H37N5PO12	P	+	7.75	40.23	No MS2	No	ND	ND
636.3602 [+]	P	+	7.81	27.85	No MS2	No	ND	ND
C22H28NPO10	P	+/-	7.84	32.83	No MS2	1.61	ND	ND
C25H31N2PO11	P	+	7.85	2.95		No	ND	ND
C25H38NPO15	P	+/-	7.85	22.88	nicotinic glucoside	No	ND	ND
C19H27N3O3	S	+/-	7.94	2.1	medip#1	490.9	ND	13.71
C23H33NO10	S	+/-	7.94	4.19	osas#9	No	ND	ND
755.2768 [+]	P	+	7.97	7.18		No	ND	ND
C10H19NSO3	S	+	7.97	2.53		No	No	ND
C28H45N5O7	P	+	8	44.52	Peptide – LGLVT/VALVT?	No	No	ND
C30H34N4O11	P	+/-	8.03	62.53	No MS2	No	ND	ND
C10H19NO3	P	+	8.04	2.51		No	No	No
C34H49N2PO15	P	-	8.05	46.64	tyglas#1	No	ND	ND
C13H27N6PO6	P	+	8.06	2.68		No	ND	ND
C20H32N4PO13	P	+	8.14	2.91		No	No	1.13
C26H41N4PO16	P	-	8.14	3.22	uglas#105	No	2396	21.605
C25H38NPO15	P	+	8.21	5.77		No	ND	ND
C28H32N3PO11	P	+	8.23	2.6	tyglu#4?	No	No	5.13
C26H40N4O13	P	+	8.24	2.21	uglas#104	No	302.3	5.15
C26H33N2PO11	P	-	8.24	2.6	tyglu#8	No	No	45.3
C29H48NPO14	P	+/-	8.24	1560.59	No MS2	No	No	ND
C27H33N2PO12	P	+	8.25	2.22	angl#34?	No	ND	ND
C13H23NO3	S	+	8.37	2.31		No	ND	ND
C20H31N3O8	S	+/-	8.42	2.8		No	ND	ND
C18H29N3O6	S	-	8.44	2.03		No	ND	ND
482.1238 [-]	S	+/-	8.44	2.14		No	ND	ND
C11H18O4	S	+/-	8.52	4.85	bemeth#322	3.05	ND	ND
C11H18O3	S	+	8.54	3.22		1.72	No	ND
C11H20O4	S	-	8.54	5.28	bemeth#3	2.39	No	1.76
C11H18O5	S	-	8.54	7.44	bemeth#4	1.55	No	ND
C22H33N4PO13	P	+	8.64	2.08		1.45	ND	ND
C11H20O4	S	-	8.7	2.72	bemeth#32	2.37	No	1.47
C28H31N6PO7	P	+	8.71	6.05		1.2	ND	1.3
C14H19NO4	S	+	8.78	2.2		No	ND	ND
C20H29NO7	S	-	8.78	2.5	ascr#801	No	ND	ND
C30H43N2PO12	P	+	8.8	15.79	No MS2	No	ND	ND
C25H46NPO13	S	-	8.92	2.62		No	ND	ND
C20H30NPO12	P	+	9.15	30.48	No MS2	No	No	ND
C26H40NPO15	P	-	9.15	40.98	anglas#2	No	ND	ND
C21H33N3O8	S	+	9.16	2.24		No	ND	ND
679.2625 [+]	P	+	9.18	11.51		No	ND	No
C14H21NO3	S	+	9.21	2.06		No	ND	ND
679.2625 [+]	P	+	9.26	13.86		No	ND	ND
C14H21NO4	S	+	9.27	2.72		1.4	1.32	ND
C11H18N2SO3	S	+	9.37	2.09		No	No	ND
743.2422 [+]	P	+/-	9.65	16.3		No	No	ND
C19H26NPO11	P	+	9.66	10.62	No MS2	No	No	ND
C27H48NPO13	S	-	9.76	2.3		No	ND	ND
C11H23NO2	S	+	9.81	2.857		2.74	No	ND
C11H16O4	S	+/-	10.05	3.44		No	No	ND
C25H44O10	S	+	10.23	2.75		No	ND	ND
C18H29NO3	S	+	10.27	2.02		No	ND	ND
C25H44O10	S	+	10.36	2.06		No	ND	ND
681.2781 [+]	P	+	10.55	3.93		1.31	ND	ND
C11H13PO5	P	+	10.57	2.18		No	No	No
C13H16PO5	P	+	10.57	2.64		No	No	1.74
C15H30NPO8	P	+	10.74	10.39		No	ND	ND
779.3510 [+]	P	+	10.77	22.12	No MS2	No	ND	ND
C16H30O6	P	+	10.78	2.47	ascr#16?	No	ND	14.06
C15H30NPO8	P	+	10.85	11.83	No MS2	No	ND	ND
649.2480 [+]	P	+/-	10.88	4.45		No	ND	ND
C43H52N2O10	P	+	10.89	13.92		No	ND	ND
C17H33NO4	S	+	10.9	3.1	ω-OH C11 – crotonobetaine?	2.01	ND	ND
C31H54NPO13	P	+	10.91	5.25		No	ND	ND
741.3670 [2+]	P	+/-	10.92	85.95	No MS2	No	ND	ND
C25H40NPO10	P	+/-	10.99	24.66	tyglu#54/55	No	ND	ND
C27H44NPO10	P	+/-	11.13	16.17		No	ND	ND
C16H20O6	S	+	11.19	2.13		No	ND	ND
C13H20O5	S	+	11.21	2.07		No	ND	ND
C36H59N2PO13	P	+	11.22	17.18	No MS2	No	ND	ND
C28H48O11	S	+	11.24	2.86		No	ND	ND
C16H20O6	S	+	11.27	2.24		No	ND	ND
C11H19NO3	P	+	11.33	8.75		5.49	4.48	ND
C36H59N2O13	P	+	11.34	10.13		No	ND	ND
C28H48O11	S	+/-	11.37	2.94	dasc#13	No	ND	ND
C30H47N2PO12	P	+	11.46	6.97		No	ND	ND
C38H44N2O8	P	+	11.49	6.59		No	ND	ND
C17H29PO10	P	-	11.52	7.24		3.02	ND	ND
C27H43N4PO13	P	-	11.55	16.92	No MS2	No	ND	ND
C19H32O6	P	+	11.98	2.28		No	ND	ND
C34H49N2PO11	P	+	12.01	22.24	Glucoside?	No	ND	ND
C32H50NPO11	P	+	12.01	15.53	Glucoside?	No	ND	ND
299.1031 [+]	S	+	12.09	2.17		No	ND	ND
C28H45N4PO13	P	+/-	12.1	15.49		No	ND	ND
687.2657 [-]	P	+/-	12.13	25.48	No MS2	No	ND	ND
577.1922 [-]	P	-	12.15	3.82		No	ND	ND
675.2654 [-]	P	+/-	12.25	10.2		No	ND	ND
C12H21NO3	P	+	12.27	5.79		8.22	ND	ND
C27H44NPO10	P	+	12.28	37.72	No MS2	No	ND	ND
C22H39PO12	P	+	12.66	2.06		No	ND	ND
C23H43PO11	P	-	12.67	5.99		No	ND	ND
691.2925 [+]	P	+/-	12.71	66.46	No MS2	No	ND	ND
C11H14O3	S	+	12.74	2.71		No	ND	ND
C18H22N2O8	P	+	13.13	2.26		No	No	ND
C12H16O3	S	+	13.42	2.01		No	ND	ND
C24H47N3O2	P	+	13.57	5.75		No	ND	ND
C23H31N2PO7	P	+	13.72	3.08		No	ND	ND
C26H37NO7	P	+	13.89	2.09	icas#18?	No	No	ND
C26H55NO8	P	-	14.72	3.69		No	ND	ND
C29H62N6O6	P	+	15.05	4.71		No	ND	ND
C22H26N2O5	P	+	15.27	2.23		No	No	ND
C25H47NO4	P	+	15.75	2.25		No	No	ND
C29H58NPO9	S	+	16.18	4.07		No	ND	ND
C25H49NO4	P	+	16.59	2.75		No	No	ND
C29H62NPO9	S	+	16.76	3.29		No	No	ND
C26H51NO4	P	+	17.05	2.19		No	2.21	ND
C28H55NO4	P	+	17.94	2.82		No	No	ND
C29H57NO4	P	+	18.32	2.18		No	No	ND
746.4602[+]	P+S	+	18.6	4.39	PE/PC	No	ND	ND
C28H54N2O5	S	-	20.21	2.21		No	ND	ND
544.4351[-]	S	+	20.54	2.26		No	ND	ND
C24H30O3	P	+	21.12	2.86		No	ND	ND
C35H61N3O6	S	+	21.19	2.67		No	ND	ND
C37H67NO4	S	+	22.72	2.31		No	ND	ND
C36H67NO4	S	+	22.89	2		No	ND	ND
C33H66N2O9	P	+	23.6	2.03		No	ND	ND
763.5134 [+]	P	+	23.68	674.84	No MS2	No	No	ND
C37H72O6	S	+	24.66	2.13		No	No	ND
779.6343 [+]	S	+	25.31	2.11		No	No	ND
