# Supplementary material for: Sex-specificity of the C. elegans metabolome
Source: Nat Commun. 2023 Jan 19;14:320. doi: 10.1038/s41467-023-36040-y (PMC9852247; doi:10.1038/s41467-023-36040-y)
Supplement: Supplementary file 5 — Supplementary Data 2 [file 41467_2023_36040_MOESM5_ESM.xlsx]

## Sheet: Sheet1
Molecular Formula	Detected in endo (“P”)/exo (“S”)	Detected in ESI+/-	RT (min)	Identity	Fold over WT (N2)	Fold over fem-2 (lf)	Fold over glp-4	Upregulation in him-5	Upregulation in hand-picked males	Upregulation in 50:50 hermaphrodite:males
C10H12N5PO7	P	+	2.55		2.64	3.18	2.07	No	ND	ND
C11H22N2O4	P	+	4.68		15.18	42.6	46.22	ND	ND	ND
C15H26O11	P	+	4.79		2.34	8558	421	5.41*	26.29	ND
C15H26O11	P	+	5.19		2.75	19746	2022	52.82*	61.64	ND
479.1735 [+]	P	+	5.24		1.1	5250	2578	2.93*	12.47	ND
C10H18N2O4	S	-	5.79		3.21	46.37	124.4	1.64	ND	No
C24H38O9	P	+	5.81		9.02	15.44	21.67	7.32*	ND	No
469.0656 [-]	P	+/-	5.97		0.79	3.53	2.1	13.82*	ND	ND
C15H24NO4	S	+	6.61		3.26	39.7	48.49	13.11*	No	ND
C13H16N2O4	P+S	+/-	6.72		5.07	51.96	75.31	2.97	52.88	No
C13H17N5SO4	P	+	6.77	acemta#1	19.22	132.9	211.2	1.75	2.37	ND
C8H15NO3	S	-	6.91		2.4	3.9	18.9	No	No	No
C16H30N6O6	S	+/-	7.18		4.58	2058	4684	2.1	ND	4.89
C21H36NPO17	P	+	7.3		5.94	38.02	51	9.01*	ND	ND
C20H24N5PO9	P	+/-	7.34	maglu#11	3.75	5.22	2.95	5.56	ND	ND
C13H17N5SO4	P	+	7.39	acemta#2	16.31	95.33	182	1.75	2.37	ND
C19H21N4PO12	P	+/-	7.47	gluric#11	6.1	22.89	3.59	3.44	ND	ND
C14H27N5O6	S	+	7.49		2.44	92.57	4.38	7.18*	ND	ND
C14H28N6O5	P	+	7.56		8.85	252.3	571.9	No	1.79	ND
C24H21N3PO12	S	-	7.57		1.13	2.09	2.74	6.22*	ND	ND
C19H28NPO14	P	+	7.58	tyglu#9	2.12	4.89	2.71	3.62	No	ND
C20H24N5PO10	P	-	7.61	mgglu#5	2.33	5.41	4.85	5.67	No	ND
C16H30N6O7	S	+	7.65		4.53	1260	370	139.6*	20.99	1.74
C19H23N3O4	S	-	7.78		5.41	5415	4772	1.59	39.55	3.31
C13H29PO12	P	-	7.79		2.58	4.6	4.49	No	ND	No
C14H27N5O6	S	+	7.82		1.87	92.57	39.49	2.05	ND	ND
C19H27N3O3	S	+/-	7.87	medip#1	3.74	4526	380	1.33	1.97	15.25
C15H29N5O5	S	+	8.07		3.85	6.45	48.57	ND	ND	No
C8H16N8O2	S	+	8.09		2.48	19.59	19.41	ND	ND	ND
C16H22NO17	P	+/-	8.16		2.5	4.67	8.74	34.91*	ND	ND
C12H20N2O4	S	-	8.2		2.09	182.53	2797	38.49*	ND	No
C11H20O4	S	-	8.29	bemeth#33	9.02	12.93	48.59	2.91	ND	ND
C11H20O4	S	-	8.35	bemeth#34	1.57	12.18	59.97	ND	ND	ND
C19H27N3O4	S	+	8.39	medip#2	7.15	248.3	48.57	17.03*	1.82	1.72
C10H18NO4	S	-	8.45		17.87	680.9	3388	50.27*	ND	No
C14H25NO5	S	-	8.5	bemeth#73	15.45	134.99	870	2.53	ND	No
C17H20N2O3	S	-	8.53		13.39	1129	818.2	42.91*	ND	ND
C11H18O4	S	-	8.54	bemeth#322	2.62	9.19	42.15	7.53	ND	ND
C11H18O3	S	+	8.55		1.96	8.25	10.25	3.25	ND	ND
304.0169 [-]	S	-	8.56		5.41	578.3	2208	8.3	ND	ND
C11H20O4	S	-	8.57	bemeth#3	2.39	174.5	513.1	7.53	2.01	1.76
C14H25NO5	S	-	8.69	bemeth#75	15.45	161.7	566.9	1.84	6.48	1.9
C11H20O4	S	-	8.72	bemeth#32	2.37	11.83	131.5	5.45	4.01	1.47
498.1528 [+]	P	+	8.72		1.35	2.21	2.12	32.83	14.76	No
C28H31N6PO7	P	+	8.72		0.68	2.24	2.12	6.05	ND	No
484.1005 [+]	P	+	8.91		2.08	3.46	5.36	13.56*	ND	ND
482.0848 [+]	P	+	8.96		1.22	2.14	2.37	56.78*	ND	ND
C11H20O4	S	-	8.99	bemeth#37	4.09	37.08	42.78	4.1	ND	ND
C11H20O4	S	-	9.06	bemeth#38	4.94	10.28	34.38	4.28	ND	ND
C14H25NO4	S	-	9.13	bemeth#63	4.72	12.59	92.82	3.48	ND	1.39
C7H17N7	S	+	9.33		0.83	35.41	44.09	1.91	No	3.89
C11H21NO4	S	+/-	9.48		19.68	48.17	5792	16.34*	ND	No
C10H24N2O3	S	+	9.52		6.3	45.14	22.59	2.11	ND	ND
C11H23NO2	S	+	9.74		4.39	16.73	11.12	3.18	No	No
574.2268 [+]	P	+	9.89		2.04	11258	331.2	16.18	ND	ND
C21H36NPO17	P	+/-	9.98		508.3	10788	5299	229.2*	ND	ND
C31H41N2PO12	P	+/-	10.02		4.69	55.86	44.83	52.84*	ND	ND
501.1267 [+]	P	+	10.02		3.44	20.67	22.762	No	ND	ND
C22H33N4PO13	P	+	10.06		3.81	23668	11630	4.68	ND	ND
656.2957 [+]	P	+	10.1		3.95	2.64	2.69	No	ND	ND
C22H27N9O11	P	-	10.14		2.25	2085	486.42	651.8*	ND	ND
C15H22NO4	P	+/-	10.28	nacq#1	4.17	500	260.5	1.37	11.18	3.02
C10H17NO3	S	-	10.29		9.69	693.1	4008	13.6	3.42	No
466.0899 [+]	P	+	10.39		2.19	3.98	5.9	23.16*	ND	No
C11H26N2O3	S	+	10.4		11.66	193.7	120.22	ND	No	ND
498.1159 [+]	P	+	10.43		1.26	3.07	3.7	173.9*	No	ND
C11H20O4	S	-	10.66	bemeth#392	1.74	1891	11.2	No	No	No
C11H20O4	S	-	10.75	bemeth#393	3.09	5.22	4.39	No	No	No
466.0892 [+]	P	+	10.92		1	2.57	5.9	5.69*	ND	ND
C16H27N8PO15	P	+/-	10.92		1	2.69	9.27	14.79*	ND	ND
C20H17NO6	P	+	10.92		1.11	2.21	6.67	20.07*	ND	ND
C15H25N2O4	P	+/-	11.03		4.31	8347	91.56	311.4*	ND	No
514.1470 [+]	P	+	11.2		4.3	9028	289.9	15.21*	ND	ND
C11H19NO3	P	+/-	11.23	glycine lipid conjugate	21.47	34.88	43.37	8.07*	4.48	No
C14H25NO5	S	+/-	11.24	bemeth#7	6.61	3162	1089	2.5	208	2.83
C11H19NO3	P	+	11.34		9.47	11.23	7.59	8.75	ND	No
C14H25NO5	S	+	11.46	bemeth#72	1.82	16.26	28.23	1421*	1.53	ND
447.1386 [+]	P	+	11.53		5939	6672	2697	ND	ND	ND
C13H23NO4	S	-	11.68	bemeth#5	4.45	87503	683.3	2.39	ND	ND
C17H29PO10	P	-	11.77	Phosphoglucose conjugate	37.35	335.9	312.6	6.48	ND	4.31
516.1622 [+]	P	+	11.9		18.19	6945	3417	No	ND	ND
530.1785 [+]	P	+	12.06		10.29	58.81	15.79	67.71*	ND	ND
C14H23NO4	S	+/-	12.08	bemeth#621	20.34	9052	7344	2.72	1.44	1.77
C11H18O3	S	-	12.26	bemeth#221	2.62	24.32	65.54	15.76*	ND	ND
C12H21NO3	P	+	12.35		12.61	14.89	12.73	5.79	ND	ND
C14H25NO4	S	+/-	12.37	bemeth#6	4	9413	1941	2.67*	7.01	1.54
530.1781 [+]	P	+	12.52		143.4	1368	881.5	24.88*	ND	ND
C14H25NO4	S	+/-	12.57	bemeth#62	1.32	1075	322.3	92.76*	ND	No
C11H20O3	S	-	12.62	bemeth#23	1.26	4.05	42.38	ND	ND	ND
C11H20O3	S	-	12.77	bemeth#2	1.3	27.16	30.17	13.99*	No	No
C14H23NO3	S	+	13.15	bemeth#531	3.11	11.52	11.22	27.07*	ND	ND
C11H22O3	S	-	13.26	bemeth#201	1.91	2.15	2.3	ND	ND	ND
C11H20O3	S	-	13.83	bemeth#24	3.2	22.32	27.83	ND	ND	ND
C18H41N9O9	P	+/-	15.2		2.67	5.18	2.1	No	No	No
570.3547 [+]	P	+	15.32		1	2.18	6.07	No	No	No
570.3547 [+]	P	+	15.53		2.73	2.55	3.96	No	No	No
C18H43N9O9	P	+/-	15.82		2.45	8.9	3.03	ND	ND	No
556.3394 [+]	P	+	16.31		3.66	12.2	3.17	No	No	No
650.4020 [+]	P	+	16.72		4.39	4.71	3.29	ND	No	ND
706.4642 [+]	P	+	17.86		2.83	2.47	3.21	No	ND	ND
674.4380 [+]	P	+	17.87		2.54	2.01	1.57	No	ND	ND
