# Supplementary material for: Sex-specificity of the C. elegans metabolome
Source: Nat Commun. 2023 Jan 19;14:320. doi: 10.1038/s41467-023-36040-y (PMC9852247; doi:10.1038/s41467-023-36040-y)
Supplement: Supplementary file 6 — Supplementary Data 3 [file 41467_2023_36040_MOESM6_ESM.xlsx]

## Sheet: Sheet1
Molecular Formula	RT (min)	Detected in ESI+/-	Fold Increase	Identity	Upregulation in him-5	Upregulation in fem-3 (gf)	Upregulation in 50:50 hermaphrodite:males
						fem-3 (gf)
C8H13NO4	5.77	-	2.04		ND	No	ND
C7H13NO	6.5	+	48.8		No	No	ND
C14H18NPO8	6.73	-	5.59	iglu#2?	ND	ND	ND
C14H17NO5	7.29	-	3.84	iglu#1	No	No	No
C8H14N5	7.62	+	9.89		No	No	No
C25H42NPO7	13.63	-	2.35	LPE 20:5?	No	No	No
C15H29NO2	14.04	+	5.29	C14 lipid-ethanolamine?	No	No	1.95
C23H44NPO7	14.54	-	2.27	LPE 18:2?	No	No	No
399.0445 [+]	14.63	+	3.8		ND	No	ND
C23H46NPO7	16.87	-	3.57	LPE 18:1?	No	ND	ND
C18H38N2O2	17.67	+	28.68		No	No	No
784.5828 [+]	25.97	+	6.71		ND	No	No
