# Supplementary material for: Sex-specificity of the C. elegans metabolome
Source: Nat Commun. 2023 Jan 19;14:320. doi: 10.1038/s41467-023-36040-y (PMC9852247; doi:10.1038/s41467-023-36040-y)
Supplement: Supplementary file 7 — Supplementary Data 4 [file 41467_2023_36040_MOESM7_ESM.xlsx]

## Sheet: Sheet1
MS Data Inventory – Burkhardt et al. “Sex-specificity of the C. elegans metabolome”
1. him-5/N2 comparison
him-5 exo-metabolome Negative: 20210201_58, 60, 62, 64, 66
him-5 endo-metabolome Negative: 20210201_68, 70, 72, 74, 75, 76
him-5 exo-metabolome Positive: 20200731_27, 29, 31, 33, 35
him-5 endo-metabolome Positive: 20200731_37, 39, 41, 43, 44, 45
N2 exo-metabolome Negative: 20210201_57, 59, 61, 63, 65
N2 endo-metabolome Negative: 20210201_67, 69, 71, 73
N2 exo-metabolome Positive: 20200731_26, 28, 30, 32, 34
N2 endo-metabolome Positive: 20200731_36, 38, 40, 42
2. Comparison of sex and germline mutants
N2 endo-metabolome Positive: 20210201_24, 27, 29, 33, 35, 39
N2 endo-metabolome Negative: 20210201_01, 04, 06, 10, 12, 16
N2 exo-metabolome Positive: 20210201_122, 125, 127, 131, 133
N2 exo-metabolome Negative: 20210201_46, 50, 53, 57, 61
fem-2(lf) endo-metabolome Positive: 20210201_25, 28, 30, 24, 26, 40
fem-2(lf) endo-metabolome Negative: 20210201_02, 05, 07, 11, 13, 17
fem-2(lf) exo-metabolome Positive: 20210201_123, 126, 128, 132, 134, 137
fem-2(lf) exo-metabolome Negative: 20210201_47, 51, 54, 58, 62, 65
fem-3(gf) endo-metabolome Positive: 20210201_26, 31, 37, 41, 43, 45
fem-3(gf) endo-metabolome Negative: 20210201_03, 08, 14, 18, 20, 22
fem-3(gf) exo-metabolome Positive: 20210201_124, 129, 135, 138
fem-3(gf) exo-metabolome Negative: 20210201_48, 52, 55, 59, 63, 66
glp-4 endo-metabolome Positive: 20210201_34, 38, 42, 44
glp-4 endo-metabolome Negative: 20210201_09, 15, 19, 21
glp-4 exo-metabolome Positive: 20210201_130, 136, 139
glp-4 exo-metabolome Negative: 20210201_49, 56, 60, 64
3. Comparison of a N2 male:hermaphrodite 1:1 mixture and pure hermaphrodites on plates
Endo-metabolome Negative
20210201_14 through 20210201_19 (Herm., Mix, Herm., Mix, Herm, Mix)
Endo-metabolome Positive
20210201_97 through 20210201_102 (Herm., Mix, Herm., Mix, Herm, Mix)
Exo-metabolome Negative
20210201_09 through 20210201_13 (Herm., Mix, Herm., Mix, Herm)
Exo-metabolome Positive
20210201_92 through 20210201_96 (Herm., Mix, Herm., Mix, Herm)
4. Comparison C. briggsae WT vs. Cbr-him-8, endo-metabolome
20210423_49, 51, 54 (C. briggsae WT (AF16), ESI+)
20210423_50, 53, 56 (Cbr-him-8, ESI+)
20210423_01, 03, 06, 09 (C. briggsae WT (AF16), ESI-)
20210423_13, 16, 19, 22 (Cbr-him-8, ESI-)
5. MS2 Data
20200519_23
20200519_29
20200519_31
20200519_78
20210201_84
20211006_02
20210506_05
20210201_83
20210506_06
20200519_27
20210728_24
20210506_01
20210506_03
20210506_04
20210506_07
6. C. elegans N2 and him-5 aging data
N2: 20211006_06 through 47 (N2, ages specified in Sample IDs, “A1” = adult day 1, “A2” = adult day 2, etc.)
him-5: 20201011_03, 04, 05 (L1-L4, exo-metabolome, ESI-)
him-5: 20201011_06, 07, 08 (L4-YA, exo-metabolome, ESI-)
him-5: 20201011_09, 10, 11 (YA-A, exo-metabolome, ESI-)
him-5: 20201011_12, 13, 14 (Adult day 1, exo-metabolome, ESI-)
him-5: 20201011_15, 16, 17 (Adult day 2, exo-metabolome, ESI-)
him-5: 20201011_18, 19, 20 (Adult day 3, exo-metabolome, ESI-)
him-5: 20201011_21, 22, 23 (Adult day 4, exo-metabolome, ESI-)
him-5: 20201011_24, 25, 26 (Adult day 5, exo-metabolome, ESI-)
him-5: 20201011_27, 28 (Adult day 6, exo-metabolome, ESI+)
him-5: 20201011_29, 30 (Adult day 6, endo-metabolome, ESI+)
him-5: 20201011_32, 33, 34 (L1-L4, exo-metabolome, ESI+)
him-5: 20201011_35, 36, 37 (L4-YA, exo-metabolome, ESI+)
him-5: 20201011_38, 39, 40 (YA-A, exo-metabolome, ESI+)
him-5: 20201011_41, 42, 43 (Adult day 1, exo-metabolome, ESI+)
him-5: 20201011_44, 45, 46 (Adult day 2, exo-metabolome, ESI+)
him-5: 20201011_47, 48, 49 (Adult day 3, exo-metabolome, ESI+)
him-5: 20201011_50, 51, 52 (Adult day 4, exo-metabolome, ESI+)
him-5: 20201011_53, 54, 55 (Adult day 5, exo-metabolome, ESI+)
him-5: 20201011_56, 57 (Adult day 6, exo-metabolome, ESI+)
him-5: 20201011_58, 59 (Adult day 6, endo-metabolome, ESI+)
7. Comparison of N2, mog-3, fem-3, and glp-1 mutants
N2 ESI+: 20180201_pg-29, 31
N2 ESI-: 20180201_pg-05_180201163527, 07_19001170455
fem-3 (KO) ESI+: 20180201_pg-41, 43
fem-3 (KO) ESI-: 20180201_pg-17, 19
mog-3 (KO) ESI+: 20180201_pg-45 (2), 47
mog-3 (KO) ESI-: 20180201_pg-21, 23
glp-1 (e2141) ESI+: 20180201_pg-09_180201173422, 11_180201180349
glp-1 (e2141) ESI-: 20180201_pg-33, 35
8. Comparison of intestinally masculinized Pnhx-2::fem-3 and WT hermaphrodites.
WT endo-metabolome negative: DCF2022082204, 06
WT endo-metabolome positive: DCF2022082245, 47
Pnhx-2::fem-3 endo-metabolome negative: DCF2022082203, 05, 07
Pnhx-2::fem-3 endo-metabolome positive: DCF2022082244, 46, 48
WT exo-metabolome negative: DCF2022082208, 10, 12
WT exo-metabolome positive: DCF2022082249, 51, 53
Pnhx-2::fem-3 exo-metabolome negative: DCF2022082209, 11, 13
Pnhx-2::fem-3 exo-metabolome positive: DCF2022082250, 52, 54
