# Supplementary material for: Sex-specificity of the C. elegans metabolome
Source: Nat Commun. 2023 Jan 19;14:320. doi: 10.1038/s41467-023-36040-y (PMC9852247; doi:10.1038/s41467-023-36040-y)
Supplement: Supplementary file 9 — Source Data [file 41467_2023_36040_MOESM9_ESM.xlsx]

## Sheet: Figure 1g
		nacq#1 in sex mutants
		N2	N2	N2	N2		fem-2 (lf)	fem-2 (lf)	fem-2 (lf)	fem-2 (lf)	fem-2 (lf)	fem-2 (lf)		fem-3 (gf)	fem-3 (gf)	fem-3 (gf)	fem-3 (gf)		glp-4 (KO)	glp-4 (KO)	glp-4 (KO)	glp-4 (KO)
		1.13238	0.261944	0.175139	2.43054		0.0087589	0.0090825	0.0141039	0.0274675	0.0148949	0.0073058		12.9862	14.6216	18.7648	17.7154		0.0168341	0.0116272	0.0058215	0.0059018

## Sheet: Figure 2b,c
					Figure 2b
					acemta#2 in sex mutants
	N2	N2	N2		N2	N2	N2		fem-2 (lf)	fem-2 (lf)	fem-2 (lf)	fem-2 (lf)	fem-2 (lf)		fem-3 (gf)	fem-3 (gf)	fem-3 (gf)	fem-3 (gf)		glp-4	glp-4	glp-4	glp-4
	1.08	1.54	1.55		0.35	0.88	0.59		0.14	0.14	0.58	0.06	0.07		47.86	50.56	10.79	12.77		0.11	0.05	0.06	0.09
					Figure 2c
					Comparison of acemta#2 levels in hand-picked WT males with hand-picked WT hermaphrodites.
					N2 herm.	N2 herm.	N2 males	N2 males
					0.957849	1.04215	2.0914	2.38376

## Sheet: Figure 2d
	Abundance of acemta#2 in young adults compared to Day-7 adults
	Young Adults	Young Adults	Young Adults	Day 7	Day 7
	181566	138140	99254.4	578584	1055567

## Sheet: Figure 2g
	Abundance of uglas#-family metabolites in WT and him-5 animals
			N2	N2	N2	N2			him-5	him-5	him-5	him-5	him-5	him-5
	uglas#1		1.08	0.86	0.7	1.36			0	0	0	0	0.05	0.04
	uglas#11		1.26	1.08	0.67	0.98			0	0	0	0	0.02	0.02
	uglas#14		1.56	1.04	0.5	0.89			17.65	23.14	7.33	6.15	46.17	37.59
	uglas#15		1.07	0.84	0.98	1.11			43.64	56.4	50.39	57.99	118.23	124.48
	uglas#104		1.15	1.03	0.82	1.01			2.54	2.91	1.63	1.75	5.36	5.55
	uglas#105		1.22	0.84	0.7	1.23			2.69	3.53	2.82	3.63	6.2	5.41

## Sheet: Figure 2h
	Comparison of uric acid glucoside-containing ascarosides in endo-metabolomes of WT hermaphrodites, WT males, and him-5 males
			N2 herm.	N2 herm.	N2 males	N2 males	him-5 males	him-5 males
	uglas#11		1.18551	0.81449	0.373063	0	0	0
	uglas#14		1.11722	0.882784	19.8319	32.7651	24.7467	52.985
	uglas#15		1.27729	0.72271	1.67912	4.84169	1.98828	5.35179
	uglas#104		0.70539	1.29461	1195.33	2495.14	1692.9	3099.65
	uglas#105		1.22621	0.773786	102.907	399.956	164.666	440

## Sheet: Figure 2i
	Comparison of uric acid glucoside-containing ascarosides in endo-metabolomes of WT and germline mutants
			N2	N2	N2	N2	N2	fem-2 (lf)	fem-2 (lf)	fem-2 (lf)	fem-2 (lf)	fem-2 (lf)	fem-3 (gf)	fem-3 (gf)	fem-3 (gf)	fem-3 (gf)	fem-3 (gf)	glp-4	glp-4	glp-4
	uglas#1		1.74	ND	0.84	0.82	0.6	2.56	1.13	ND	0.64	0.68	3.85	0.35	ND	2.89	3.49	4.71	5.25	7.42
	uglas#11		0.77	ND	0.62	1.6	1.02	1.77	1.76	ND	1.34	1.1	0.96	0.46	ND	1.05	0.97	1.56	1.54	2.12
	uglas#14		0.93	0.01	1.22	1.55	1.3	2.78	1.15	3.14	1.42	0.94	2.57	2.83	2.84	3.41	3.74	2.48	1.76	2.44
	uglas#15		1.58	2.26	0.57	0.31	0.28	1.88	1.41	ND	0.92	0.65	3.15	3.34	3.54	3.51	3.69	3.65	2.28	2.68
	uglas#104		1.08	2.09	0.68	0.78	0.37	1.35	0.9	3.41	0.48	0.37	2.23	2.88	2.79	2.95	3.13	1.25	1.92	2.42
	uglas#105		1.35	1.57	0.91	0.66	0.52	0.98	0.61	2.19	0.28	0.28	1.43	1.84	1.88	1.83	1.99	1.61	1.3	1.44
							ND: not determined due to excessive background

## Sheet: Figure 2j
	Comparison of uric acid glucoside-containing ascarosides in endo-metabolomes of WT and intestinally masculinized animals.
		N2	N2		Pnhx-2::fem-3	Pnhx-2::fem-3	Pnhx-2::fem-3
	uglas#11	1.25503	0.744966		0.349798	0.129045	0.107897
	uglas#15	1.29284	0.707165		2.36533	4.42426	3.17622
	uglas#104	1.07685	0.923147		21.85	42.7925	30.4138
	uglas#105	0.949198	1.0508		35.6245	63.6538	50.3001

## Sheet: Figure 3a
	Developmental stage- and aging-dependence of ascr#10 excretion in WT and him-5 worms
			N2	N2	N2	him-5	him-5	him-5			N2	N2	N2	him-5	him-5	him-5
	0-38 h (L1-L4)		23200000	25000000	23800000	17100000	16700000	15700000		Cumulative ascr#10	1.1	0.92	0.97	9.05	9.42	8.49
	38-52 h (L4-YA)		63700000	81800000	75000000	79300000	75100000	77100000
	52-72 h (YA-A)		17800000	17600000	15100000	309000000	262000000	272000000
	72-96 h		19100000	13300000	13500000	511000000	478000000	494000000
	96-120 h		45100000	68600000	92800000	526000000	520000000	544000000
	120-144 h		56000000	33900000	47000000	612000000	593000000	553000000
	144-168 h					529000000	566000000	537000000
	168-192h					391000000	518000000	405000000
	192-216 h						473000000	368000000

## Sheet: Figure 3b
	ascr#10 in sex mutants
	N2	fem-2 (lf)	fem-3 (gf)	glp-4			N2	Pnhx-2::fem-3
	8603	7098	8949	1681			0.946652	6.06095
	10252	11910	1162	4729			0.822787	4.50062
	3678	8826	4513	5610			1.23056	5.26571
	4124	7599	4273
	3468	6303
		6792

## Sheet: Figure 3d 
	Comparison of ascr#1 derivatives in the exo- (ascr#1, phascr#11, glas#1, glos#1, ascr#801, and dasc#13) and endo-metabolomes (glas#11, glos#11, anglas#2, and tyglas#1) of WT and him-5 animals.
			N2	N2	N2	N2			him-5	him-5	him-5	him-5	him-5	him-5
	ascr#1		1.16	0.98	1.1	0.77			10.1	11.32	5.87	6.34	7.63	6.84
	phascr#1		1.69	1.25	0.49	0.57			3.73	5.4	3.29	5.23	1.72	1.74
	glas#1		1.13	1.02	0.85	0.99			35.45	53.59	NQ	10.6	NQ	8.88
	glos#1		1	1	1	1			255.11	386.71	299.77	291.6	NQ	NQ
	glas#11		1.64	1.24	0.59	0.53			40.36	46.22	10.71	15.42	17.89	16.68
	glos#11		1.25	0.94	0.98	0.83			29.17	33.5	27.4	40.69	57.37	53.19
	ascr#801		2.51	0	0.01	1.48			3.02	3.77	8.02	12.32	9.13	8.39
	anglas#2		1.2	1	0.85	0.95			56.2	62.34	12.04	26.11	47.97	41.27
	tyglas#1		0.89	0.79	1.24	1.08			46.45	68.83	80.95	133.93	98.78	85.71
	dasc#13		0.52	0.79	0.73	1.96			7.28	5.96	6.7	5.68	NQ	NQ
					NQ: not quantified due to excessive background

[truncated: 18 more sheets: Figure 3e, Figure 3f, Figure 4d-h, Figure 4i-k, Figure 4l, Figure 4m, Figure S1, Figure S9, Figure S18, Figure S19, Figure S24, Figure S25a-c,e,f, Figure S25d, Figure S26, Figure S27a, Figure S27b, Figure S27c, Figure S27d]
